# Supplementary material for: Bioelectrical Impedance Profiling to Estimate Neuropathic and Vascular Risk in Patients with Type 2 Diabetes Mellitus
Source: Diagnostics (Basel). 2025 Aug 11;15(16):2005. doi: 10.3390/diagnostics15162005 (PMC12385126; doi:10.3390/diagnostics15162005)
Supplement: Supplementary file 1 [file diagnostics-15-02005-s001.zip]

Archive with 1 entries (1 files):
- diagnostics-3792440-supplementary.pdf
